# Supplementary material for: Development of Clinical-Grade Durvalumab-680LT and Nivolumab-800CW for Multispectral Fluorescent Imaging of the PD-1/PD-L1 Axis of the Immune Checkpoint Pathway
Source: Pharmaceuticals (Basel). 2025 Oct 7;18(10):1501. doi: 10.3390/ph18101501 (PMC12566847; doi:10.3390/ph18101501)
Supplement: Supplementary file 1 [file pharmaceuticals-18-01501-s001.zip]

Archive with 1 entries (1 files):
- pharmaceuticals-3899461-supplementary.pdf
